# Supplementary material for: Phylogenetic Analyses of Sites in Different Protein Structural Environments Result in Distinct Placements of the Metazoan Root
Source: Biology (Basel). 2020 Mar 28;9(4):64. doi: 10.3390/biology9040064 (PMC7235752; doi:10.3390/biology9040064)
Supplement: Supplementary file 1 [file biology-09-00064-s001.zip]

Archive with 20 entries (17 files):
- Pandey_Braun_2020_supplementary_files/
- Pandey_Braun_2020_supplementary_files/.DS_Store
- __MACOSX/
- __MACOSX/Pandey_Braun_2020_supplementary_files/
- __MACOSX/Pandey_Braun_2020_supplementary_files/._.DS_Store
- Pandey_Braun_2020_supplementary_files/PB20_Supplementary_File_S1.xlsx
- __MACOSX/Pandey_Braun_2020_supplementary_files/._PB20_Supplementary_File_S1.xlsx
- Pandey_Braun_2020_supplementary_files/PB20_Supplementary_File_S2.zip
- Pandey_Braun_2020_supplementary_files/PB20_Supplementary_File_S3.zip
- Pandey_Braun_2020_supplementary_files/PB20_Supplementary_File_S7.zip
- Pandey_Braun_2020_supplementary_files/PB20_Supplementary_File_S6.zip
- Pandey_Braun_2020_supplementary_files/PB20_Supplementary_File_S4.zip
- Pandey_Braun_2020_supplementary_files/PB20_Supplementary_File_S5.zip
- Pandey_Braun_2020_supplementary_files/PB20_Supplementary_File_S9.zip
- Pandey_Braun_2020_supplementary_files/PB20_Supplementary_File_S8.tre
- __MACOSX/Pandey_Braun_2020_supplementary_files/._PB20_Supplementary_File_S8.tre
- Pandey_Braun_2020_supplementary_files/README.txt
- __MACOSX/Pandey_Braun_2020_supplementary_files/._README.txt
- Pandey_Braun_2020_supplementary_files/PB20_Supplementary_Figures.pdf
- __MACOSX/Pandey_Braun_2020_supplementary_files/._PB20_Supplementary_Figures.pdf
