# Supplementary material for: Phylogenetic Analyses of Sites in Different Protein Structural Environments Result in Distinct Placements of the Metazoan Root
Source: Biology (Basel). 2020 Mar 28;9(4):64. doi: 10.3390/biology9040064 (PMC7235752; doi:10.3390/biology9040064)
Supplement: Supplementary file 1 [file biology-09-00064-s001.zip › Pandey_Braun_2020_supplementary_files/PB20_Supplementary_File_S1.xlsx]

## Sheet: All_gene_info
	Gene information obtained using BLAST searches with UNIPROT				Protein Type information is based on the prediction of TopCons Server
Gene	Organism	Protein	Gene_name	Function	Protein type
Gene1	Drosophila	TGF beta-inducible nuclear protein 1	CDK105	N/A
Gene2	Homo	Cytochrome c oxidase assembly protein COX15 homolog	COX15	biosynthesis of heme A	Transmembrane
Gene3	Homo	Chromosome 6 open reading frame 11	WDR46	N/A
Gene4	Homo	Adenine phosphoribosyltransferase	APRT	Catalyzes a salvage reaction resulting in the formation of AMP
Gene5	Drosophila	RE57459p	CG31648	integral component of membrane	Transmembrane
Gene6	Homo	Vacuolar protein sorting-associated protein 35	VPS35	protein transporter activity
Gene7	Drosophila	NADH dehydrogenase (ubiquinone) complex I, assembly factor 6 homolog	sicily	transferase activity
Gene8	Homo	Peptidyl-prolyl cis-trans isomerase-like 4	PPIL4	accelerate the folding of proteins
Gene9	Homo	tRNA (guanine-N(7)-)-methyltransferase	METTL1	Catalyzes the formation of N(7)-methylguanine at position 46 (m7G46) in tRNA
Gene10	Homo	Glucose-6-phosphate isomerase	GPI	glycolytic enzyme
Gene11	Homo	Prefoldin subunit 3	VBP1	Binds specifically to cytosolic chaperonin (c-CPN) and transfers target proteins to it
Gene12	Homo	DNA polymerase epsilon catalytic subunit A	POLE	Participates in DNA repair and in chromosomal DNA replication
gene13	Homo	Prefoldin subunit 4	PFDN4	Binds specifically to cytosolic chaperonin (c-CPN) and transfers target proteins to it.
Gene14	Homo	U6 snRNA-associated Sm-like protein LSm2	LSM2	Binds specifically to the 3'-terminal U-tract of U6 snRNA. May be involved in pre-mRNA splicing
Gene15	Homo	Phenylalanine--tRNA ligase,	FARS2	Is responsible for the charging of tRNA(Phe) with phenylalanine in mitochondrial translation.
Gene16	Homo	KRR1 small subunit processome component homolog	KRR1	Required for 40S ribosome biogenesis.
Gene17	Homo	Elongator complex protein 1	IKBKAP
Gene18	Homo	NADH dehydrogenase [ubiquinone] flavoprotein 1, mitochondrial	NDUFV1	Core subunit of the mitochondrial membrane respiratory chain NADH dehydrogenase
Gene19	Homo	COP9 signalosome complex subunit 4	COPS4	Component of the COP9 signalosome complex (CSN), a complex involved in various cellular and developmental processes
Gene20	Homo	DNA polymerase alpha subunit B	POLA2	May play an essential role at the early stage of chromosomal DNA replication by coupling the polymerase alpha/primase complex to the cellular replication machinery.
Gene21	Homo	39S ribosomal protein L43, mitochondrial	MRPL43	poly(A) RNA binding
gene22	Homo	Eukaryotic translation initiation factor 3 subunit L	EIF3L	Component of the eukaryotic translation initiation factor 3
Gene23	Homo	DNA-directed RNA polymerases I, II, and III subunit RPABC3	POLR2H	DNA binding
Gene24	Drosophila	GH11602p	Gcn5	Chromatin binding
gene25	Homo	Importin-11	IPO11	Functions in nuclear protein import as nuclear transport receptor
Gene26	Homo	Splicing factor 3B subunit 1	SF3B1	Subunit of the splicing factor SF3B required for 'A' complex assembly
Gene27	Homo	tRNA (adenine(58)-N(1))-methyltransferase non-catalytic subunit TRM6	TRMT6	Substrate-binding subunit of tRNA (adenine-N(1)-)-methyltransferase, which catalyzes the formation of N(1)-methyladenine at position 58 (m1A58) in initiator methionyl-tRNA.
Gene28	Homo	DDB1- and CUL4-associated factor 13	DCAF13	ribosomal RNA processing
Gene29	Homo	Flap endonuclease 1	FEN1	Structure-specific nuclease with 5'-flap endonuclease
Gene30	Homo	Ubiquitin carboxyl-terminal hydrolase 14	USP14	Proteasome-associated deubiquitinase which releases ubiquitin from the proteasome targeted ubiquitinated proteins
Gene31	Drosophila	Glucosamine-6-phosphate isomerase	Oscillin	Alpha-D-glucosamine 6-phosphate + H2O
Gene32	Homo	5-oxoprolinase	OPLAH	Catalyzes the cleavage of 5-oxo-L-proline to form L-glutamate coupled to the hydrolysis of ATP to ADP and inorganic phosphate
Gene33	Homo	Eukaryotic translation initiation factor 3 subunit A	EIF3A	eukaryotic translation initiation factor 3 (eIF-3) complex
Gene34	Homo	NADPH:adrenodoxin oxidoreductase, mitochondrial	FDXR	he first electron transfer protein in all the mitochondrial P450 systems
Gene35	Homo	Elongation factor 1-gamma	EEF1G	anchoring the complex to other cellular components
Gene36	Homo	40S ribosomal protein S13	RPS13
Gene37	Homo	NADH dehydrogenase [ubiquinone] 1 alpha subcomplex assembly factor 5	NDUFAF5	nvolved in the assembly of mitochondrial NADH:ubiquinone oxidoreductase complex
Gene38	Homo	CAAX prenyl protease 2	RCE1	roteolytically removes the C-terminal three residues of farnesylated and geranylated proteins	Transmembrane
Gene39	Homo	Rab3 GTPase-activating protein non-catalytic subunit	RAB3GAP2	Regulatory subunit of a GTPase activating protein that has specificity for Rab3 subfamily
Gene40	Homo	DNA-directed RNA polymerase III subunit RPC6	POLR3F	atalyzes the transcription of DNA into RNA
Gene41	Homo	YrdC domain-containing protein, mitochondrial	YRDC	May regulate the activity of some transporters
Gene42	Homo	Cytoplasmic tRNA 2-thiolation protein 1	CTU1	role in 2-thiolation of mcm5S2U at tRNA wobble positions
Gene43	Homo	Suppressor of SWI4 1 homolog	PPAN	poly(A) RNA binding
Gene44	Homo	COP9 signalosome complex subunit 2	COPS2	signal transducer activity
Gene45	Homo	Glycine--tRNA ligase	GARS	glycine-tRNA ligase activity
Gene46	Homo	Proline synthase co-transcribed bacterial homolog protein	PROSC	pyridoxal phosphate binding
Gene47	Homo	Periodic tryptophan protein 2 homolog	PWP2	poly(A) RNA binding
Gene48	Homo	Vacuolar-sorting protein SNF8	SNF8	channel regulator activity
Gene49	Homo	Protein DGCR14	DGCR14	mRNA splicing, via spliceosome
Gene50	Homo	Protein phosphatase methylesterase 1	PPME1	protein C-terminal methylesterase activity
Gene51	Drosophila	Alpha-soluble NSF attachment protein	alphaSnap	ATPase activator activity
Gene52	Homo	DNA excision repair protein ERCC-1	ERCC1	damaged DNA binding
Gene53	Homo	DNA/RNA-binding protein KIN17	KIN	DNA binding
Gene54	Homo	Regulator of nonsense transcripts 2	UPF2	RNA binding
Gene55	Homo	Phosphoacetylglucosamine mutase	PGM3	Catalyzes the conversion of GlcNAc-6-P into GlcNAc-1-P during the synthesis of uridine diphosphate/UDP-GlcNAc,
Gene56	Homo	Nucleolar complex protein 4 homolog	NOC4L	poly(A) RNA binding	Transmembrane
Gene57	Homo	Putative transferase CAF17, mitochondrial	IBA57	poly(A) RNA binding/Transferase activty
Gene58	Homo	Phenylalanine--tRNA ligase beta subunit	FARSB	ATP binding
Gene59	Homo	Coatomer subunit beta	COPB1	intra-Golgi vesicle-mediated transport
Gene60	Homo	39S ribosomal protein L47, mitochondrial	MRPL47	structural constituent of ribosome
Gene61	Homo	Nucleolar GTP-binding protein 2	GNL2	GTPase activity
Gene62	Homo	DNA polymerase epsilon subunit 2	POLE2	DNA binding
Gene63	Homo	DNA replication licensing factor MCM2	MCM2	ATP binding
Gene64	Homo	Cell division cycle 5-like protein	CDC5L	DNA binding
Gene65	Homo	ATP synthase subunit O, mitochondrial	ATP5O	transmembrane transporter activity
Gene66	Drosophila	LD47455p	CG10754	poly(A) RNA binding
Gene67	Homo	Transcription factor 25	TCF25	DNA binding
Gene68	Homo	Methionine--tRNA ligase, cytoplasmic	MARS	ATP binding
Gene69	Homo	Splicing factor 3B subunit 6	SF3B6	poly(A) RNA binding
Gene70	Homo	Probable 28S rRNA (cytosine(4447)-C(5))-methyltransferase	NOP2	S-adenosylmethionine-dependent methyltransferase activity
Gene71	Homo	Fumarylacetoacetase	FAH	fumarylacetoacetase activity
Gene72	Homo	Cell division control protein 45 homolog	CDC45	3'-5' DNA helicase activity
Gene73	Homo	Deoxyuridine 5'-triphosphate nucleotidohydrolase, mitochondrial	DUT	dUTP diphosphatase activity
Gene74	Drosophila	Histidine--tRNA ligase, cytoplasmic	HARS	histidine-tRNA ligase activity
Gene75	Homo	Transcription elongation factor SPT4	SUPT4H1	protein heterodimerization activity
Gene76	Homo	TFIIH basal transcription factor complex helicase XPD subunit	ERCC2	5'-3' DNA helicase activity
Gene77	Homo	CCR4-NOT transcription complex subunit 1	CNOT1	estrogen receptor binding
Gene78	Homo	Probable 18S rRNA (guanine-N(7))-methyltransferase	WBSCR22	methyltransferase activity
Gene79	Homo	SNW domain-containing protein 1	SNW1	nuclear hormone receptor binding
Gene80	Homo	DNA replication complex GINS protein PSF1	GINS1	3'-5' DNA helicase activity
Gene81	Homo	Eukaryotic translation initiation factor 2A	EIF2A	ribosome binding
Gene82	Homo	Phosphatidylinositol N-acetylglucosaminyltransferase subunit A	PIGA	phosphatidylinositol N-acetylglucosaminyltransferase activity
Gene83	Homo	Eukaryotic translation initiation factor 5B	EIF5B	GTPase activity
Gene84	Homo	Exosome complex component CSL4	EXOSC1	RNA binding
Gene85	Homo	DNA polymerase alpha catalytic subunit	POLA1	chromatin binding
Gene86	Homo	Bystin	BYSL	poly(A) RNA binding
Gene87	Homo	Nucleolar protein 10	NOL10	poly(A) RNA binding
Gene88	Homo	Coatomer subunit gamma-1	COPG1	binds to dilysine motifs and reversibly associates with Golgi non-clathrin-coated vesicles
Gene89	Homo	Cactin	Cactin	poly(A) RNA binding
Gene90	Homo	Eukaryotic translation initiation factor 3 subunit H	EIF3H	translation initiation factor activity
Gene91	Homo	eIF-2-alpha kinase activator GCN1	GCN1	translation factor activity, RNA binding
Gene92	Homo	Programmed cell death protein 5	PDCD5	acetyltransferase activator activity
Gene93	Homo	Vacuolar protein sorting-associated protein 18 homolog	VPS18	metal ion binding
Gene94	Homo	T-complex protein 1 subunit eta	CCT7	ATP binding
Gene95	Drosophila	40S ribosomal protein S3a	RpS3A	structural constituent of ribosome
Gene96	Homo	tRNA-splicing ligase RtcB homolog	RTCB	ATP binding
Gene97	Homo	F-actin-capping protein subunit beta	CAPZB	actin binding
Gene98	Drosophila	HL02815p	CG11306	transferase activity, transferring glycosyl groups
Gene99	Homo	Lariat debranching enzyme	DBR1	RNA lariat debranching enzyme activity
Gene100	Homo	mRNA turnover protein 4 homolog	MRTO4	poly(A) RNA binding
Gene101	Drosophila	40S ribosomal protein S6	RPS6	protein kinase binding
Gene102	Homo	tRNA-dihydrouridine(47) synthase [NAD(P)(+)]-like	DUS3L	flavin adenine dinucleotide binding
Gene103	Homo	THO complex subunit 2	THOC2	RNA binding
Gene104	Homo	Translocon-associated protein subunit beta	SSR2	TRAP proteins are part of a complex whose function is to bind calcium to the ER membrane	Transmembrane
Gene105	Drosophila	IP10508p	CG10399	N/A
Gene106	Homo	Homogentisate 1,2-dioxygenase	HGD	homogentisate 1,2-dioxygenase activity
Gene107	Homo	Golgi-specific brefeldin A-resistance guanine nucleotide exchange factor 1	GBF1	phosphatidylinositol-3,4,5-trisphosphate binding
Gene108	Homo	DNA-directed RNA polymerase, mitochondrial	POLRMT	DNA-directed RNA polymerase activity
Gene109	Homo	Molybdenum cofactor biosynthesis protein 1	MOCS1	4 iron, 4 sulfur cluster binding
Gene110	Homo	CDP-diacylglycerol--glycerol-3-phosphate 3-phosphatidyltransferase, mitochondrial	PGS1	calcium ion binding
Gene111	Homo	Signal recognition particle subunit SRP68	SRP68	7S RNA binding
Gene112	Homo	Electron transfer flavoprotein-ubiquinone oxidoreductase, mitochondrial	ETFDH	4 iron, 4 sulfur cluster binding
Gene113	Homo	Transmembrane anterior posterior transformation protein 1 homolog	TAPT1	growth hormone-releasing hormone receptor activity	Transmembrane
Gene114	Drosophila	Adenylosuccinate synthetase	AdSS	adenylosuccinate synthase activity
Gene115	Homo	Pre-mRNA-processing factor 17	CDC40	poly(A) RNA binding
Gene116	Homo	Nucleolar protein 6	NOL6	poly(A) RNA binding
Gene117	Homo	Exportin-1	XPO1	nucleocytoplasmic transporter activity
Gene118	Homo	U4/U6 small nuclear ribonucleoprotein Prp31	PRPF31	ribonucleoprotein complex binding
Gene119	Homo	WD repeat-containing protein 36	WDR36	nucleolar processing of SSU 18S rRNA
Gene120	Homo	60S ribosomal protein L38	RPL38	structural constituent of ribosome
Gene121	Homo	CDP-diacylglycerol--inositol 3-phosphatidyltransferase	CDIPT	CDP-diacylglycerol-inositol 3-phosphatidyltransferase activity	Transmembrane
Gene122	Homo	Histone acetyltransferase type B catalytic subunit	HAT1	H4 histone acetyltransferase activity
Gene123	Homo	Elongator complex protein 2	ELP2	histone binding
Gene124	Drosophila	FI21343p1	Mon2	endosome to lysosome transport via multivesicular body sorting pathway
Gene125	Homo	N/A	N/A	N/A
Gene126	Homo	CCAAT/enhancer-binding protein zeta	CEBPZ	poly(A) RNA binding
Gene127	Homo	Coatomer subunit beta'	COPB2	intra-Golgi vesicle-mediated transport
Gene128	Homo	Dol-P-Man:Man(7)GlcNAc(2)-PP-Dol alpha-1,6-mannosyltransferase	ALG12	alpha-1,6-mannosyltransferase activity	Transmembrane
Gene129	Homo	AP-3 complex subunit delta-1	AP3D1	transporter activity
Gene130	Homo	Ribonucleoside-diphosphate reductase large subunit	RRM1	ribonucleoside-diphosphate reductase activity, thioredoxin disulfide as acceptor
Gene131	Homo	NADH dehydrogenase [ubiquinone] complex I, assembly factor 7	NDUFAF7	methyltransferase activity
Gene132	Homo	Bifunctional purine biosynthesis protein PURH	ATIC	protein homodimerization activity
Gene133	Drosophila	LD16031p	TBCD	beta-tubulin binding
Gene134	Homo	Signal recognition particle receptor subunit alpha	SRPRA	GTP binding
Gene135	Homo	Leucine--tRNA ligase, cytoplasmic	LARS	aminoacyl-tRNA editing activity
Gene136	Drosophila	Actin-related protein 2/3 complex subunit 4	Arpc4	structural constituent of cytoskeleton
Gene137	Homo	Ubiquitin-like modifier-activating enzyme 5	UBA5	UFM1 activating enzyme activity
Gene138	Homo	U4/U6 small nuclear ribonucleoprotein Prp3	PRPF3	poly(A) RNA binding
Gene139	Homo	Vacuolar protein sorting-associated protein 41 homolog	VPS41	GTPase binding
Gene140	Drosophila	Uncharacterised
Gene141	Drosophila	Uncharacterised
Gene142	Homo	Methylthioribose-1-phosphate isomerase	MRI1	S-methyl-5-thioribose-1-phosphate isomerase activity
Gene143	Homo	Pre-mRNA-splicing factor ISY1 homolog	ISY1	poly(A) RNA binding
Gene144	Homo	Cysteine desulfurase, mitochondrial	NFS1	cysteine desulfurase activity
Gene145	Homo	Eukaryotic translation initiation factor 3 subunit K	EIF3K	translation initiation factor activity
Gene146	Homo	Exportin-2	CSE1L	nuclear export signal receptor activity
Gene147	Homo	Eukaryotic translation initiation factor 3 subunit E	EIF3E	protein N-terminus binding
Gene148	Homo	Serine/threonine-protein kinase RIO2	RIOK2	ATP binding
Gene149	Homo	Tyrosine--tRNA ligase,	YARS2	tyrosine-tRNA ligase activity
Gene150	Drosophila	Ribosome biogenesis protein BOP1 homolog	CG5033	ribonucleoprotein complex binding
Gene151	Homo	Splicing factor 3B subunit 2	SF3B2	poly(A) RNA binding
Gene152	Drosophila	LD40846p	Ssu72	CTD phosphatase activity
Gene153	Homo	Vigilin	HDLBP	lipid binding
Gene154	Homo	Vacuolar protein-sorting-associated protein 25	VPS25	protein homodimerization activity
Gene155	Homo	DnaJ homolog subfamily C member 13	DNAJC13	Chaperone
Gene156	Homo	Ubiquitin-fold modifier-conjugating enzyme 1	UFC1	UFM1 transferase activity
Gene157	Homo	Translation initiation factor eIF-2B subunit epsilon	EIF2B5	guanyl-nucleotide exchange factor activity
Gene158	Homo	Anaphase-promoting complex subunit 1	ANAPC1	Component of the anaphase promoting complex/cyclosome
Gene159	Homo	ER membrane protein complex subunit 1	EMC1	protein folding in endoplasmic reticulum
Gene160	Homo	Zinc finger protein 593	ZNF593	DNA binding
Gene161	Homo	PHD finger-like domain-containing protein 5A	PHF5A	transcription factor activity, sequence-specific DNA binding
Gene162	Homo	Nucleolar complex protein 3 homolog	NOC3L	chromatin binding
Gene163	Homo	Charged multivesicular body protein 5	CHMP5	associated component of the endosomal sorting
Gene164	Homo	Chitobiosyldiphosphodolichol beta-mannosyltransferase	ALG1	mannosyltransferase activity	Transmembrane
Gene165	Homo	ER membrane protein complex subunit 3	EMC3	protein folding in endoplasmic reticulum	Transmembrane
Gene166	Homo	HemK methyltransferase family member 2	N6AMT1	protein methyltransferase activity
Gene167	Drosophila	F-actin-capping protein subunit alpha	cpa	protein heterodimerization activity
Gene168	Homo	Protein AAR2 homolog	AAR2	spliceosomal tri-snRNP complex assembly
Gene169	Homo	Pre-mRNA-processing factor 19	PRPF19	ubiquitin protein ligase activity
Gene170	Homo	rRNA-processing protein FCF1 homolog	FCF1	poly(A) RNA binding
Gene171	Homo	DNA repair endonuclease XPF	ERCC4	damaged DNA binding
Gene172	Homo	Cleavage stimulation factor subunit 3	CSTF3	poly(A) RNA binding
Gene173	Drosophila	Probable cytosolic Fe-S cluster assembly factor CG17683	CG17683	4 iron, 4 sulfur cluster binding
Gene174	Homo	Vacuolar protein sorting-associated protein 45	VPS45	role in vesicle-mediated protein trafficking from the Golgi stack
Gene175	Homo	Protein KTI12 homolog	KTI12	ATP binding
Gene176	Homo	ER membrane protein complex subunit 4	EMC4	apoptotic process
Gene177	Homo	Putative methyltransferase C9orf114	C9orf114	methyltransferase activity
Gene178	Homo	26S proteasome non-ATPase regulatory subunit 2	PSMD2	enzyme regulator activity
Gene179	Homo	Methyltransferase-like protein 16	METTL16	Probable methyltransferase.
Gene180	Homo	RNA cytidine acetyltransferase	NAT10	N-acetyltransferase activity
Gene181	Homo	GPI mannosyltransferase 1	PIGM	transferase activity, transferring hexosyl groups
Gene182	Homo	Eukaryotic peptide chain release factor subunit 1	ETF1	ribosome binding
Gene183	Homo	Ribosomal RNA small subunit methyltransferase NEP1	EMG1	poly(A) RNA binding
Gene184	Homo	GMP synthase [glutamine-hydrolyzing]	GMPS	GMP synthase (glutamine-hydrolyzing) activit
Gene185	Homo	Sec1 family domain-containing protein 1	SCFD1	syntaxin binding
Gene186	Homo	Dynactin subunit 6	DCTN6	post-translational protein modification
Gene187	Homo	Vacuolar protein sorting-associated protein 28 homolog	VPS28	protein complex binding
Gene188	Homo	NADH dehydrogenase [ubiquinone] 1 alpha subcomplex subunit 12	NDUFA12	NADH dehydrogenase (ubiquinone) activity
Gene189	Homo	Coatomer subunit epsilon	COPE	structural molecule activity
Gene190	Homo	MMS19 nucleotide excision repair protein homolog	MMS19	transcription coactivator activity
Gene191	Homo	H/ACA ribonucleoprotein complex subunit 4	DKC1	telomerase activity
Gene192	Homo	Vacuolar protein sorting-associated protein 53 homolog	VPS53	endocytic recycling
Gene193	Homo	60S acidic ribosomal protein P0	RPLP0	structural constituent of ribosome
Gene194	Homo	60S ribosome subunit biogenesis protein NIP7 homolog	NIP7	poly(A) RNA binding
Gene195	Homo	Activator of basal transcription 1	ABT1	nucleotide binding
Gene196	Homo	Regulatory-associated protein of mTOR	RPTOR	14-3-3 protein binding
Gene197	Homo	tRNA pseudouridine synthase A, mitochondrial	PUS1	pseudouridylate synthase activity
Gene198	Homo	Ubiquitin-like modifier-activating enzyme ATG7	ATG7	transcription factor binding
Gene199	Homo	Prefoldin subunit 2	PFDN2	unfolded protein binding
Gene200	Homo	39S ribosomal protein L15, mitochondrial	MRPL15	poly(A) RNA binding
Gene201	Homo	Exosome complex component RRP4	EXOSC2	3'-5'-exoribonuclease activity
Gene202	Homo	Riboflavin kinase	RFK	riboflavin kinase activity
Gene203	Homo	DnaJ homolog subfamily C member 21	DNAJC21	DNAJC21
Gene204	Homo	Beta-catenin-like protein 1	CTNNBL1	enzyme binding
Gene205	Homo	Tubulin-specific chaperone C	TBCC	GTPase activity
Gene206	Homo	GPN-loop GTPase 1	GPN1	GTPase activity
Gene207	Homo	NEDD8-activating enzyme E1 catalytic subunit	UBA3	protein heterodimerization activity
Gene208	Homo	Phosphatidate cytidylyltransferase, mitochondrial	TAMM41	phosphatidate cytidylyltransferase activity
Gene209	Homo	tRNA (guanine(26)-N(2))-dimethyltransferase	TRMT1	tRNA (guanine-N2-)-methyltransferase activity
Gene210	Homo	Ribonuclease P protein subunit p29	POP4	ribonuclease P activity
Gene211	Homo	Protein RTF2 homolog	RTFDC1	N/A
Gene212	Homo	N/A	N/A	N/A
Gene213	Homo	Eukaryotic translation initiation factor 5	EIF5	translation initiation factor activity
Gene214	Homo	Ribonuclease P protein subunit p30	RPP30	ribonuclease P activity
Gene215	Homo	Conserved oligomeric Golgi complex subunit 3	COG3	protein transporter activity
Gene216	Homo	Condensin complex subunit 1	NCAPD2	histone binding
Gene217	Homo	Phosphopantothenate--cysteine ligase	PPCS	phosphopantothenate--cysteine ligase activity
Gene218	Homo	Replication factor C subunit 1	RFC1	DNA binding
Gene219	Homo	NADH dehydrogenase [ubiquinone] 1 alpha subcomplex subunit 9, mitochondrial	NDUFA9	NADH dehydrogenase activity
Gene220	Homo	ATP synthase subunit gamma	ATP5C1	transmembrane transporter activity
Gene221	Homo	Probable tRNA(His) guanylyltransferase	THG1L	tRNA guanylyltransferase activity
Gene222	Homo	U4/U6.U5 tri-snRNP-associated protein 2	USP39	thiol-dependent ubiquitinyl hydrolase activity
Gene223	Homo	Diphthine--ammonia ligase	DPH6	diphthine-ammonia ligase activity
Gene224	Homo	Electron transfer flavoprotein subunit beta	ETFB	electron carrier activity
Gene225	Homo	CDK-activating kinase assembly factor MAT1	MNAT1	protein N-terminus binding
Gene226	Homo	Intron-binding protein aquarius	AQR	poly(A) RNA binding
Gene227	Homo	Pre-mRNA-processing factor 6	PRPF6	androgen receptor binding
Gene228	Homo	NADH dehydrogenase [ubiquinone] 1 alpha subcomplex subunit 13	NDUFA13	NADH dehydrogenase (ubiquinone) activity
Gene229	Homo	Zinc finger protein 622	ZNF622	zinc ion binding
Gene230	Homo	Spliceosome-associated protein CWC15 homolog	CWC15	RNA binding
Gene231	Homo	Tryptophan--tRNA ligase	WARS	tryptophan-tRNA ligase activity
Gene232	Homo	Glutathione synthetase	GSS	glutathione binding
Gene233	Homo	Nitric oxide synthase-interacting protein	NOSIP	negative regulation of nitric-oxide synthase activity
Gene234	Homo	Ribosomal RNA-processing protein 8	RRP8	methylated histone binding
Gene235	Homo	Conserved oligomeric Golgi complex subunit 6	COG6	glycosylation
Gene236	Homo	Protoheme IX farnesyltransferase	COX10	farnesyltranstransferase activity
Gene237	Homo	Protein arginine N-methyltransferase 5	PRMT5	methyl-CpG binding
Gene238	Homo	RNA-binding protein PNO1	PNO1	poly(A) RNA binding
Gene239	Homo	Ribonucleases P/MRP protein subunit POP1	POP1	ribonuclease P activity
Gene240	Homo	Probable U3 small nucleolar RNA-associated protein 11	UTP11L	poly(A) RNA binding
Gene241	Drosophila	26S proteasome non-ATPase regulatory subunit 4	Rpn10	ubiquitin conjugating enzyme binding
Gene242	Homo	pre-rRNA processing protein FTSJ3	FTSJ3	rRNA (guanine) methyltransferase activity
