# Supplementary material for: Phylogenetic Analyses of Sites in Different Protein Structural Environments Result in Distinct Placements of the Metazoan Root
Source: Biology (Basel). 2020 Mar 28;9(4):64. doi: 10.3390/biology9040064 (PMC7235752; doi:10.3390/biology9040064)
Supplement: Supplementary file 1 [file biology-09-00064-s001.zip › Pandey_Braun_2020_supplementary_files/PB20_Supplementary_File_S8.tre]

#NEXUS

Begin taxa;
	dimensions ntax=19;
taxlabels
	Saccharomyces_cerevisiae
	Spizellomyces_punctatus
	Sphaeroforma_arctica
	Capsaspora_owczarzaki
	Monosiga_brevicollis
	Salpingoeca_rosetta
	Mnemiopsis_leidyi
	Amphimedon_queenslandica
	Trichoplax_adhaerens
	Nematostella_vectensis
	Strongylocentrotus_purpuratus
	Branchiostoma_floridae
	Homo_sapiens
	Drosophila_melanogaster
	Caenorhabditis_elegans
	Pristionchus_pacificus
	Capitella_teleta
	Helobdella_robusta
	Lottia_gigantea
	;
End;

[!
Trees resulting from RAxML analyses of the Filtered Ryan Genomic (FRG) dataset using:
	Binary (0=R; 1=Y) data for unambiguous codon positions
	Six-state coding using Dayhoff categories (0=C; 1=AGPST; 2=NDEQ; 3=RHK; 4=ILMV; 5=FWY)
	
Topologies are the optimal tree with bootstrap values included as labels. The parameter
estimates from the RAxML runs are:


*** For BURIED RY (binary characters -m BINGAMMA) ***

Alignment has 61687 distinct alignment patterns
Model Information:

alpha: 0.377125
Tree-Length: 2.363667
rate 0 <-> 1: 1.000000

freq pi(0): 0.428413
freq pi(1): 0.571587

*** For BURIED Dayhoff (six-state -m MULTIGAMMA) ***

Final ML Optimization Likelihood: -483027.837229

Alignment Patterns: 30461
Model Information:

alpha: 0.483747
Tree-Length: 3.044283

rate 0 <-> 1: 4.881511
rate 0 <-> 2: 0.703822
rate 0 <-> 3: 0.813558
rate 0 <-> 4: 1.491516
rate 0 <-> 5: 1.025162
rate 1 <-> 2: 2.187819
rate 1 <-> 3: 1.108147
rate 1 <-> 4: 0.864890
rate 1 <-> 5: 0.210900
rate 2 <-> 3: 5.131981
rate 2 <-> 4: 0.457541
rate 2 <-> 5: 0.316235
rate 3 <-> 4: 0.513560
rate 3 <-> 5: 1.488907
rate 4 <-> 5: 1.000000

freq pi(0): 0.028562
freq pi(1): 0.256444
freq pi(2): 0.094854
freq pi(3): 0.079933
freq pi(4): 0.402571
freq pi(5): 0.137635

*** For BURIED RY (binary characters -m BINGAMMA) ***

Alignment has 85001 distinct alignment patterns
Model Information:

alpha: 0.615852
Tree-Length: 4.806314
rate 0 <-> 1: 1.000000

freq pi(0): 0.696491
freq pi(1): 0.303509


*** For EXPOSED Dayhoff (six-state -m MULTIGAMMA) ***

Alignment has 36783 distinct alignment patterns
Model Information:

alpha: 0.762743
Tree-Length: 7.160497

rate 0 <-> 1: 1.581310
rate 0 <-> 2: 0.293602
rate 0 <-> 3: 0.560154
rate 0 <-> 4: 2.154501
rate 0 <-> 5: 1.973013
rate 1 <-> 2: 0.284360
rate 1 <-> 3: 0.163892
rate 1 <-> 4: 0.412620
rate 1 <-> 5: 0.120465
rate 2 <-> 3: 0.197121
rate 2 <-> 4: 0.175139
rate 2 <-> 5: 0.081012
rate 3 <-> 4: 0.225355
rate 3 <-> 5: 0.245814
rate 4 <-> 5: 1.000000

freq pi(0): 0.004764
freq pi(1): 0.309827
freq pi(2): 0.336411
freq pi(3): 0.230114
freq pi(4): 0.091469
freq pi(5): 0.027416

]

Begin trees;
	tree BURIED_RY  = [&U] ((Capsaspora_owczarzaki:0.11957615722639471090,((Monosiga_brevicollis:0.10887935807454707238,Salpingoeca_rosetta:0.11254696731246902064)100:0.07353587584291894352,(Mnemiopsis_leidyi:0.16852812476928524799,((((Strongylocentrotus_purpuratus:0.06639197464044098440,(Homo_sapiens:0.05078780652506380278,Branchiostoma_floridae:0.04395913257455772577)96:0.00655763624800394587)70:0.00428862552972678144,((Lottia_gigantea:0.05088780410262160048,(Helobdella_robusta:0.08125518173927982757,Capitella_teleta:0.04655370683085610639)100:0.01139890803978303203)100:0.01115763574508677088,((Pristionchus_pacificus:0.08449913847644398290,Caenorhabditis_elegans:0.08708461461905933620)100:0.15930075942872326533,Drosophila_melanogaster:0.11371592679949839300)99:0.01158408936142288521)89:0.00628024309687555578)99:0.01292229857624569572,(Trichoplax_adhaerens:0.08350378872401999220,Nematostella_vectensis:0.05674947768764132539)90:0.00554031837158959744)95:0.00560900295768494705,Amphimedon_queenslandica:0.11292240848651241558)93:0.00453215645152534215)100:0.01791477898057301441)100:0.00936714123309553663)55:0.00532595087853359773,(Saccharomyces_cerevisiae:0.32291991464384739441,Spizellomyces_punctatus:0.09036887549517233498)100:0.05506171612346968947,Sphaeroforma_arctica:0.16215944230416473593);
	tree EXPOSED_RY = [&U] (((Salpingoeca_rosetta:0.22942463281024402799,Monosiga_brevicollis:0.23379982894442402630)100:0.17378282367725422786,((Amphimedon_queenslandica:0.22554808558226388526,(((Strongylocentrotus_purpuratus:0.12207250720591905635,(Branchiostoma_floridae:0.08123338238238184128,Homo_sapiens:0.10099562410940807200)93:0.01235283928752827637)100:0.01329549659484315430,(((Pristionchus_pacificus:0.15573296957263993434,Caenorhabditis_elegans:0.15809744123590896425)100:0.29406627587204470231,Drosophila_melanogaster:0.23183477635749086265)97:0.02656740000405553859,(Lottia_gigantea:0.10126467406222390555,(Helobdella_robusta:0.16493283613782344643,Capitella_teleta:0.09402208095121639131)100:0.01660364111418841798)100:0.02379854355919485201)83:0.01014064800848883501)100:0.02595446249862420895,(Trichoplax_adhaerens:0.17348802259795809144,Nematostella_vectensis:0.10490277046245222170)97:0.01477138340889897622)95:0.01236738057449026686)88:0.00858781273381043278,Mnemiopsis_leidyi:0.31924895872899083926)100:0.05372363352642033074)80:0.01623573545668920148,(Sphaeroforma_arctica:0.33531306784263958942,(Saccharomyces_cerevisiae:0.65947426794800079186,Spizellomyces_punctatus:0.23042035433473462280)100:0.09978144243619087306)92:0.01724972766571973223,Capsaspora_owczarzaki:0.26522852871267565966);
	tree BURIED_Dayhoff  = [&U] (Salpingoeca_rosetta:0.14681703896819892075,((Mnemiopsis_leidyi:0.21668196490899704898,((Amphimedon_queenslandica:0.14836478401226771417,Trichoplax_adhaerens:0.11608158983079595872)28:0.01084124318490278273,(Nematostella_vectensis:0.07915844832636312334,((((Caenorhabditis_elegans:0.11296975478593586362,Pristionchus_pacificus:0.11240078211976568812)100:0.18717504588382169461,Drosophila_melanogaster:0.13804851136685022950)100:0.02659317970813355678,((Helobdella_robusta:0.11380950977910513078,Capitella_teleta:0.05794820769918076347)100:0.01547697370695229162,Lottia_gigantea:0.06400299105115798970)100:0.01319019085879055524)100:0.00961436338128481699,(Strongylocentrotus_purpuratus:0.08709485038533219814,(Branchiostoma_floridae:0.05458942745591417733,Homo_sapiens:0.06865533311451317566)61:0.00785610166916340946)74:0.00666113232960342892)100:0.01664018164888812074)62:0.00956235076114759185)48:0.01184156243868620881)100:0.02666904103304501908,((Sphaeroforma_arctica:0.19777849586393592141,Capsaspora_owczarzaki:0.14749351921190273496)60:0.01246506182920621535,(Saccharomyces_cerevisiae:0.38440664604639046553,Spizellomyces_punctatus:0.10957820991486819096)100:0.07976846652660721237)100:0.01500287574778957911)100:0.09891118660738439095,Monosiga_brevicollis:0.14013367790918235256);
	tree EXPOSED_Dayhoff = [&U] ((Capsaspora_owczarzaki:0.38477975606919528895,((Monosiga_brevicollis:0.34180246019850296646,Salpingoeca_rosetta:0.35020165543999887126)100:0.24875286694802620224,(Mnemiopsis_leidyi:0.47914021725517635941,(((Trichoplax_adhaerens:0.28588315406107350780,Nematostella_vectensis:0.16307322531154427869)92:0.02166392071935845445,((Strongylocentrotus_purpuratus:0.19561232539261266816,(Homo_sapiens:0.15893297333690159512,Branchiostoma_floridae:0.12866654658043574777)87:0.01929777806999232251)97:0.01645027278026488585,(((Caenorhabditis_elegans:0.24707595219249225971,Pristionchus_pacificus:0.23647024494064017297)100:0.38590703220907507376,Drosophila_melanogaster:0.33035342942748119333)100:0.05215078684147627514,((Helobdella_robusta:0.25933334800921276075,Capitella_teleta:0.14768036360593458922)100:0.02736114205736212002,Lottia_gigantea:0.16473109934443974645)100:0.03028633842986074021)87:0.01648263961877120473)100:0.04166270853960433312)93:0.02295784670310551182,Amphimedon_queenslandica:0.35027283797791453068)90:0.01757735418173611910)100:0.06671125579008950479)100:0.03845975445057669972)85:0.02917023633846133057,(Saccharomyces_cerevisiae:0.95544466894486212993,Spizellomyces_punctatus:0.29765767255455033435)100:0.15769342591231030881,Sphaeroforma_arctica:0.49079962754982858764);
End;
