# Supplementary material for: Phylogenetic Analyses of Sites in Different Protein Structural Environments Result in Distinct Placements of the Metazoan Root
Source: Biology (Basel). 2020 Mar 28;9(4):64. doi: 10.3390/biology9040064 (PMC7235752; doi:10.3390/biology9040064)
Supplement: Supplementary file 1 [file biology-09-00064-s001.zip › Pandey_Braun_2020_supplementary_files/README.txt]

README: Supporting data for Pandey & Braun (2020)

This folder contains data files that support the manuscript:

Pandey A, Braun EL (2019) Sites in different protein structural environments support
distinct placements of the Metazoan root. Biology
(early draft available as a Preprint doi: 10.20944/preprints201910.0302.v1)

PB20_Supplementary_Figures.pdf:
		Three supporting figures.

PB20_Supplementary_File_S1.xlsx:
		File containing information about all proteins included in the Ryan et al. (2013)
		dataset. Transmembrane (TM) proteins (which were excluded from the FRG dataset) 
		are indicated. We predicted TM proteins using the TOPCONS server (Tsirigos et al. 
		2015).

PB20_Supplementary_File_S2.zip:
		When decompressed, this zip file will generate a folder with sequence alignments.
		First, there are Nexus files with each protein multiple sequence alignment in the 
		FRG dataset. All files include an ASSUMPTIONS block with charsets. The relevant 
		charsets are:
		
			CHARSET SS_HELIX = list of sites... ;
			CHARSET SS_SHEET = list of sites... ;
			CHARSET SS_COIL  = list of sites... ;
			CHARSET EXPOSED  = list of sites... ;
			CHARSET BURIED   = list of sites... ;

		Each file also includes a PAUP block that will export the relevant subsets of 
		the data if the file is executed in PAUP* (Swofford 2018). The folder also includes
		four relaxed phylip format files:
		
			FRG.BURIED_Dayhoff.phy
			FRG.EXPOSED_Dayhoff.phy
			FRG.BURIED_RY.phy
			FRG.EXPOSED_RY.phy
			
		These files are concatenated alignments with the amino acids that have been recoded 
		using two methods: 1) amino acids were converted into six categories (using the 
		groups shown in Fig. 84 of Dayhoff et al., 1978); and 2) amino acids converted to
		RY-coded nucleotide data using the universal code (using R = 0 and Y = 1).

PB20_Supplementary_File_S3.zip:
		When decompressed, this zip file will generate a folder with two files:
		
		PB20_Per_Gene_Likelihoods.xlsx:
			File containing the gene-wise likelihoods of the two-alternative trees (T2 and
			T3) examined by Pandey & Braun (2020). The excel file includes a graph of the 
			likelihood differences for each gene.
			
		PB20_Trees_noTM_all_globular.tre
			Nexus treefile with two trees generated using the 232-protein dataset analyzed
			using the LGGAMMA model in RAxML (Stamatakis 2014)

PB20_Supplementary_File_S4.zip:
		When decompressed, this zip file will generate a folder with 14 files:

		Rate matrices (12 .dat file) that were estimated using data from the filtered
		version of the Ryan et al. (2013) dataset. All .dat files are text files with a 
		format usable by programs such as codeml from PAML (Yang 2007) or IQ-TREE (Nguyen 
		et al. 2014). The files use the standard (i.e., alphabetical by full amino acid
		name) amino acid order:
		
		Ala Arg Asn Asp Cys Gln Glu Gly His Ile Leu Lys Met Phe Pro Ser Thr Trp Tyr Val
		A   R   N   D   C   Q   E   G   
		
		All .dat files have the prefix PB20; this indicate the authors of the manuscript
		and the year of submission. "grandGTR" was estimated using the complete Ryan
		dataset. Other .dat files were estimated using the subsets of the data indicated
		in their filenames.
		
		PB20_equil_amino_acid_freq.xlsx

PB20_Supplementary_File_S5.zip:
		This folder contains treefiles generated by RAxML analyses of structurally-
		defined subsets of protein sequences from the "filterd Ryan genomic dataset"
		(FRG, which was generated by removing a subset of proteins from a data matrix
		assembled by Ryan et al. 2013). One treefile is in nexus format (Maddison et al.
		1997) and it contains comments that will printed to the screen if the file is
		executed in PAUP* (Swofford 2018). That file can also be read in any text
		editor. The folder also contains the same trees in a simple newick format.

PB20_Supplementary_File_S6.zip:
		This folder contains treefiles generated by RAxML analyses of structurally-
		defined subsets of protein sequences from the FRG. The formats of the treefiles
		are identical to those in PB20_Supplementary_File_S5.zip, but a more limited
		set of outgroup taxa 

PB20_Supplementary_File_S7.zip:
		Log and output files (.log and .iqtree) files from IQ-TREE (Nguyen et al. 2015) 
		analyses of the exposed and buried subsets of the FRG dataset using the ML 
		variants of Bayesian the CAT models (Le et al. 2008). Results are split into two
		subfolders that contain the results for buried vs solvent exposed residues.

PB20_Supplementary_File_S8.tre:
		Nexus format treefile with the results of analyzes using the recoded (Dayhoff and
		RY-coded) data. Parameter estimates from the RAxML analyses will be printed to the
		screen if the file is executed in PAUP* (Swofford 2018).
		
PB20_Supplementary_File_S9.zip:
		When decompressed, this zip file will generate a folder with four files:
		
		FRG_BURIED_dataset.nex and FRG_EXPOSED_dataset.nex --
			Nexus alignment files with a PAUP block that calculates the retention index
			(Farris 1989) for four trees. The trees included two trees with root T2 (the 
			tree recovered by analyses of the exposed sites and a rearranged version of 
			the tree generated by GTR analyses of buried sites that has root T2) and two
			trees with root T3 (the tree recovered in analyses of exposed sites rearranged
			to have root T3 and the tree recovered in GTR analyses of buried sites).

		FRG_BURIED_dataset.log and FRG_EXPOSED_dataset.log --
			Log files produced by when the two nexus files in this directory are executed
			in PAUP* (Swofford 2018).
			

REFERENCES:

Farris JS (1989) The retention index and the rescaled consistency index. Cladistics 5, 
417-419.

Le SQ, Gascuel O, Lartillot N (2008) Empirical profile mixture models for phylogenetic 
reconstruction. Bioinformatics 24, 2317–2323.

Maddison DR, Swofford DL, Maddison WP (1997) NEXUS: An extensible file format for 
systematic information. Sys Biol 46, 590–621.

Nguyen LT, Schmidt HA, von Haeseler A, Minh BQ (2015) IQ-TREE: A fast and effective 
stochastic algorithm for estimating maximum-likelihood phylogenies. Mol Biol Evol 32, 
268-274.

Ryan JF, Pang K, Schnitzler CE, Nguyen AD, Moreland RT, Simmons DK, Koch BJ, Francis WR, 
Havlak P, Smith SA, et al. (2013) The genome of the ctenophore Mnemiopsis leidyi and its 
implications for cell type evolution. Science 342, 1242592.

Stamatakis A (2014) RAxML version 8: A tool for phylogenetic analysis and post-analysis
of large phylogenies. Bioinformatics 30, 1312-1313.

Swofford DL (2018) PAUP* (* Phylogenetic Analysis Using PAUP). Computer program available
from http://paup.phylosolutions.com

Tsirigos KD, Peters C, Shu N, Käll L, Elofsson A (2015) The TOPCONS web server for 
consensus prediction of membrane protein topology and signal peptides. Nucleic Acids 
Res 43, W401–W407.

Yang Z (2007) PAML 4: Phylogenetic analysis by maximum likelihood. Mol Biol Evol 24, 
1586-1591.
